# Supplementary material for: Kilovoltage Energy Significantly Enhances the Therapeutic Efficacy of Low-Dose Radiation in a 3xTg-AD Mouse Model of Alzheimer’s Disease
Source: Int J Mol Sci. 2026 Jun 17;27(12):5458. doi: 10.3390/ijms27125458 (PMC13300003; doi:10.3390/ijms27125458)
Supplement: Supplementary file 1 [file ijms-27-05458-s001.zip]

Archive with 4 entries (4 files):
- Supple_Figures S1-S8.pdf
- Supple_Table S1.pdf
- Supple_Table S2.pdf
- Supple_Table S3.pdf
